# Supplementary material for: Geographical distribution of close kin in southern right whales on feeding grounds
Source: PLoS One. 2024 Apr 25;19(4):e0301588. doi: 10.1371/journal.pone.0301588 (PMC11045074; doi:10.1371/journal.pone.0301588)
Supplement: S1 Table — (XLSX) [file pone.0301588.s002.xlsx]

## Sheet: Suppl.Table1
Supplementary Table 1
		Sampling Date				Latitude			Longitude
#	ID	Year	Month	Day	event	Degree	Minute		Degree	Minute		Vessel	Body length	Sex	Field observation	Resampling #	Duplicate #	Remove =1	haplotype
1	93IVR001	1994	1	18	93/94	60	22.3	S	105	46.5	E	T25	15.2	M				0	-
2	93IVR002	1994	1	18	93/94	60	22.3	S	105	46.5	E	T25	14.6	M				0	-
3	93IVR003	1994	3	5	93/94	64	13.5	S	113	4.4	E	T18	13.7	M				0	-
4	93IVR004	1994	3	5	93/94	64	13.5	S	113	4.4	E	T18	14.3	M		8		0	3
5	93IVR005	1994	3	9	93/94	64	53.9	S	119	4.4	E	T18	14	F				0	32
6	95IDR001	1995	12	13	95/96	43	5.58	S	119	27.49	E	SM1	0	M				0	-
7	95IDR002	1995	12	13	95/96	42	50.69	S	119	45.7	E	SM1	0	M				0	-
8	95IDR003	1995	12	14	95/96	42	44.7	S	119	45.72	E	SM1	0	F				0	-
9	95IDR004	1995	12	14	95/96	42	20.36	S	120	11.33	E	SM1	0	F				0	1
10	95IDR005	1995	12	14	95/96	42	16.45	S	120	19.36	E	SM1	0	M				0	-
11	95IVR006	1996	2	26	95/96	64	23.1	S	114	58.1	E	KS2	13	F				0	-
12	96SWR002	1997	1	22	96/97	61	21.54	S	5	54.64	W	SM1	0	F				0	-
13	96SWR016	1997	2	18	96/97	57	59.1	S	2	16.45	E	SM1	0	F				0	-
14	97IVR007	1998	1	15	97/98	62	54.9	S	100	28.4	E	KS2	11.9	M		2		0	1
15	97IVR008	1998	1	21	97/98	65	4.5	S	112	55.7	E	KS2	12.8	M				0	-
16	97SWR017	1998	1	22	97/98	62	22.33	S	55	44.63	W	SM1	0	M				0	-
17	97SWR018	1998	1	22	97/98	62	22.33	S	55	44.63	W	SM1	0	M				0	-
18	97SWR024	1998	1	30	97/98	61	21.05	S	33	50.05	W	SM1	0	F				0	-
19	97IVR009	1998	2	10	97/98	61	5.3	S	106	44.3	E	KS2	13.4	M				0	-
20	97IVR010	1998	2	12	97/98	62	45.2	S	101	47	E	KS2	13.1	F				0	1
21	98SWR029	1999	1	25	98/99	65	3.35	S	88	45.17	E	SM1	0	M				0	1
22	98SWR035	1999	1	26	98/99	63	32.92	S	91	29.44	E	SM1	0	M				0	1
23	98SWR041	1999	1	28	98/99	62	59.92	S	95	51.26	E	SM1	0	M				0	2
24	98SWR044	1999	1	29	98/99	62	40.21	S	96	12.32	E	SM1	0	M				0	1
25	98SWR046	1999	1	31	98/99	62	40.12	S	99	29.9	E	SM1	0	M		8		1	3
26	98SWR137	1999	2	2	98/99	62	59.88	S	100	49.83	E	SM2	0	F		4		0	1
27	98SWR138	1999	2	3	98/99	64	14.16	S	102	29.85	E	SM2	0	M				0	2
28	98SWR140	1999	2	5	98/99	63	19.35	S	103	28.48	E	SM2	0	F		1		0	3
29	98SWR141	1999	2	7	98/99	63	55.33	S	105	41.57	E	SM2	0	F		7		0	2
30	98SWR146	1999	2	9	98/99	64	31.23	S	113	6	E	SM2	0	M				0	1
31	98SWR147	1999	2	11	98/99	64	11.72	S	117	14.33	E	SM2	0	F				0	3
32	98SWR148	1999	2	11	98/99	64	30.73	S	117	30.02	E	SM2	0	F				0	3
33	98SWR064	1999	2	14	98/99	62	21.74	S	118	54.08	E	SM1	0	M				0	3
34	98SWR149	1999	2	14	98/99	64	17.14	S	117	35.43	E	SM2	0	F				0	1
35	98SWR150	1999	2	14	98/99	63	36.32	S	118	52.62	E	SM2	0	M				0	1
36	98SWR151	1999	2	14	98/99	63	36.32	S	118	52.62	E	SM2	0	M				0	3
37	98SWR152	1999	2	14	98/99	63	35.94	S	118	53.29	E	SM2	0	M				0	1
38	98SWR065	1999	2	15	98/99	63	11.24	S	120	0.02	E	SM1	0	F				0	2
39	98SWR156	1999	2	21	98/99	64	27	S	126	17.2	E	SM2	0	M				0	1
40	99IVR011	2000	1	20	99/00	61	14.9	S	112	53	E	YS1	12.5	M				0	2
41	99IVR012	2000	2	10	99/00	64	34.9	S	114	30.7	E	KS2	16.4	F		5		0	5
42	99IVR013	2000	2	16	99/00	64	15.7	S	103	6.8	E	KS2	15.3	F				0	-
43	01IIIR201	2001	12	7	01/02	58	41.1	S	41	11.1	E	T25	14.5	F				0	-
44	01IVR014	2002	1	11	01/02	61	24.4	S	102	12	E	T25	17	F				0	2
45	01IVR015	2002	2	14	01/02	64	29.7	S	93	0.1	E	T25	12.8	M				0	1
46	01IVR016	2002	2	14	01/02	64	28.3	S	94	2.9	E	YS1	10	F	MC#1			MomCalf	1
47	01IVR017	2002	2	14	01/02	64	28.3	S	94	2.9	E	YS1	13.6	F	MC#1			MomCalf	1
48	01IVR018	2002	2	14	01/02	64	29.9	S	93	50.2	E	YS1	13.3	F		1		1	3
49	01IVR019	2002	2	14	01/02	64	17.5	S	93	18.1	E	KS2	14	F				0	1
50	01IVR020	2002	2	15	01/02	64	22.2	S	92	2.7	E	T25	11.5	M				0	5
51	01IVR021	2002	2	15	01/02	64	22.2	S	92	2.7	E	T25	13	F				0	5
52	01IVR022	2002	2	15	01/02	64	36.3	S	92	15.1	E	YS1	13.8	M				0	3
53	01IVR023	2002	2	15	01/02	64	36.3	S	92	15.1	E	YS1	12.9	M		2		1	1
54	01IVR024	2002	2	15	01/02	64	36.3	S	92	15.1	E	YS1	13.2	M		3		0	3
55	01IVR025	2002	2	16	01/02	64	29.7	S	90	11.8	E	YS1	12.3	M				0	5
56	01IVR026	2002	2	17	01/02	64	7.5	S	88	58	E	T25	15	M				0	1
57	01IVR027	2002	2	17	01/02	64	5.1	S	87	20.6	E	T25	13.5	F				0	3
58	01IIIR202	2002	3	7	01/02	66	30	S	46	56.5	E	T25	14.5	M				0	-
59	02VR101	2003	2	26	02/03	64	45.8	S	130	5.4	E	KO1	12	F				0	3
60	02VR102	2003	2	26	02/03	64	40.3	S	130	21.5	E	YS2	13.7	M				0	2
61	03IVR28	2003	11	23	03/04	37	9.1	S	96	38.2	E	YS1	13	M				0	-
62	03IVR29	2003	11	23	03/04	36	48.5	S	96	41.1	E	YS2	13.5	M				0	-
63	03IVR30	2004	2	13	03/04	63	59.8	S	96	42.9	E	YS1	9.4	M	MC#2			MomCalf	-
64	03IVR31	2004	2	13	03/04	63	59.8	S	96	42.9	E	YS1	13.6	F	MC#2			MomCalf	3
65	04SWR007	2005	2	25	04/05	66	33.42	S	63	52	E	SM1	0	F				0	-
66	04VR103	2005	2	25	04/05	64	53.9	S	146	26.5	E	YS1	12.5	M				0	-
67	05IVR32	2006	2	3	05/06	65	4.27	S	85	57.72	E	KK1	16.5	F				0	2
68	05IVR33	2006	2	3	05/06	65	4.27	S	85	57.72	E	KK1	14.7	M				0	-
69	05IVR34	2006	2	4	05/06	65	6.18	S	86	5	E	KK1	16.3	F				0	1
70	05IVR35	2006	2	20	05/06	64	56.88	S	109	39.78	E	KS2	10.5	F				0	3
71	05IVR36	2006	2	21	05/06	62	10.08	S	110	0.39	E	KK1	16.6	M				0	2
72	05IVR37	2006	2	22	05/06	63	40.34	S	108	4.36	E	KK1	17.2	F				0	2
73	05IVR38	2006	3	4	05/06	63	40.61	S	102	24.13	E	YS1	13.5	F				0	5
74	05IVR39	2006	3	5	05/06	63	41.16	S	103	21.89	E	YS1	13.3	M				0	1
75	05IVR40	2006	3	6	05/06	64	2.07	S	109	11.49	E	YS1	13.8	M				0	5
76	05IVR41	2006	3	6	05/06	64	1.42	S	107	45.3	E	YS2	14.5	M				0	1
77	05IVR42	2006	3	7	05/06	64	4.4	S	109	57.89	E	YS2	14.5	F				0	3
78	05IVR43	2006	3	7	05/06	65	0.29	S	123	53.92	E	KK1	15.7	M				0	3
79	05IVR44	2006	3	12	05/06	65	0.59	S	128	44.29	E	KS2	13.0	F				0	3
80	05IVR45	2006	3	15	05/06	64	52.03	S	124	32	E	YS1	13.3	M				0	1
81	05IVR46	2006	3	15	05/06	64	52.59	S	124	38.71	E	YS1	12.5	M				0	3
82	07SWR001	2007	12	26	07/08	40	29.1	S	112	41.3	E	SM2	0	M				0	-
83	07SWR009	2008	2	2	07/08	65	3.6	S	111	23.9	E	SM2	0	M				0	3
84	07SWR010	2008	2	2	07/08	65	3.6	S	111	23.9	E	SM2	0	F				0	3
85	07SWR011	2008	2	4	07/08	65	26.9	S	107	49.9	E	SM2	0	M				0	5
86	07SWR012	2008	2	4	07/08	64	57.5	S	107	30.5	E	SM2	0	M				0	1
87	07SWR013	2008	2	5	07/08	64	33.6	S	107	16	E	SM2	0	F				0	3
88	07SWR014	2008	2	6	07/08	64	1.6	S	106	54.5	E	SM2	0	F				0	1
89	07SWR017	2008	2	10	07/08	64	45.2	S	106	11.4	E	SM2	0	F				0	4
90	07SWR020	2008	2	11	07/08	64	19.7	S	105	19.5	E	SM2	0	M				0	1
91	07IVR47	2008	2	18	07/08	61	59.34	S	120	8.9	E	KK1	14.6	M				0	1
92	07IVR48	2008	2	22	07/08	63	40.38	S	95	48.67	E	YS1	12.8	M				0	3
93	07IVR49	2008	2	22	07/08	64	3.53	S	95	36.21	E	YS2	16.0	F		4	1	1	1
94	07IVR50	2008	2	22	07/08	64	3.53	S	95	36.21	E	YS2	16.5	F		4	1	1	-
95	07IVR51	2008	2	22	07/08	63	53.43	S	95	49.9	E	YS2	16	M				0	1
96	07IVR52	2008	2	22	07/08	63	53.43	S	95	49.9	E	YS2	15.0	M				0	2
97	07IVR53	2008	2	22	07/08	64	28.75	S	94	26.38	E	YS3	16.3	F				0	1
98	07IVR54	2008	2	22	07/08	63	54.81	S	95	10.9	E	YS3	15.5	M				0	1
99	07IVR55	2008	2	22	07/08	63	48.67	S	95	19.54	E	YS3	13.0	M				0	4
100	07IVR56	2008	3	1	07/08	64	53.06	S	126	12.71	E	YS3	15.3	F		5		1	5
101	07IVR57	2008	3	4	07/08	63	41.61	S	102	34.26	E	KS2	13.2	M				0	1
102	07IVR58	2008	3	4	07/08	63	39.56	S	102	40.46	E	KS2	13.0	F				0	2
103	07IVR59	2008	3	4	07/08	64	56.55	S	91	13.24	E	KK1	12.7	F				0	5
104	07IVR60	2008	3	4	07/08	64	8.63	S	92	22	E	KK1	13.0	M				0	2
105	07IVR61	2008	3	4	07/08	64	9.9	S	92	20.24	E	KK1	14.2	M				0	3
106	07VR104	2008	3	12	07/08	65	58.97	S	130	23.28	E	YS2	15.5	M				0	5
107	07VR105	2008	3	12	07/08	65	58.97	S	130	23.28	E	YS2	16.0	M				0	4
108	07IVR62	2008	3	14	07/08	65	2.79	S	122	12.5	E	KS2	12.5	F				0	2
109	09SWR002	2010	1	18	09/10	64	47.92	S	110	30	E	KK1	0	M				0	5
110	09SWR003	2010	1	21	09/10	64	51.2	S	113	55.8	E	KK1	0	M				0	3
111	09SWR007	2010	1	23	09/10	64	53.86	S	113	10.6	E	KK1	0	F				0	5
112	09SWR008	2010	1	24	09/10	64	58.58	S	111	37.5	E	KK1	0	M		6		0	2
113	09SWR009	2010	1	24	09/10	64	27.2	S	111	37.5	E	KK1	0	M				0	1
114	09SWR011	2010	1	29	09/10	64	30.5	S	107	57.7	E	KK1	0	F		7		1	2
115	09SWR012	2010	1	30	09/10	64	34.1	S	107	46	E	KK1	0	F				0	1
116	09SWR013	2010	1	30	09/10	64	34.1	S	107	46	E	KK1	0	F				0	5
117	09SWR014	2010	1	30	09/10	64	46.8	S	107	11.8	E	KK1	0	F				0	37
118	09SWR015	2010	1	30	09/10	64	47.7	S	107	11.3	E	KK1	0	F				0	3
119	09SWR016	2010	1	30	09/10	64	47.7	S	107	11.3	E	KK1	0	M				0	3
120	09SWR020	2010	2	3	09/10	63	42.1	S	100	26.3	E	KK1	0	M				0	2
121	09SWR021	2010	2	3	09/10	63	39	S	100	19.5	E	KK1	0	F		9	4	0	2
122	09SWR022	2010	2	3	09/10	63	35.5	S	100	12.4	E	KK1	0	F				0	1
123	09SWR023	2010	2	3	09/10	63	30.5	S	100	10.9	E	KK1	0	M				0	2
124	09SWR024	2010	2	3	09/10	63	30.5	S	100	10.9	E	KK1	0	M				0	2
125	09SWR026	2010	2	3	09/10	63	30.7	S	100	16	E	KK1	0	F		9	4	1	-
126	09SWR027	2010	2	3	09/10	63	32.6	S	100	59.4	E	KK1	0	M		10	2	0	2
127	09SWR028	2010	2	3	09/10	63	32.6	S	100	59.4	E	KK1	0	M		10	2	1	-
128	09SWR029	2010	2	3	09/10	63	33	S	101	8	E	KK1	0	M				0	4
129	09SWR030	2010	2	4	09/10	63	38.6	S	101	54.5	E	KK1	0	F				0	1
130	09SWR034	2010	2	5	09/10	64	15.6	S	102	35.2	E	KK1	0	F				0	2
131	09IVR63	2010	3	10	09/10	64	47.92	S	81	13.1	E	YS2	14.1	F				0	1
132	11AJ5R001	2012	2	28	11/12	64	51.2	S	132	37.25	E	YS2	12.1	F				0	4
133	11AJ5R002	2012	2	28	11/12	64	53.86	S	132	23.5	E	YS2	11.5	F				0	1
134	11AJ5R003	2012	3	5	11/12	64	58.58	S	131	11.78	E	YS1	13.5	F				0	2
135	14AJ4R008	2015	2	16	14/15	62	54.14	S	92	29.86	E	YS2	13.8	F				0	1
136	14AJ4R001	2015	2	17	14/15	64	10.13	S	89	32.46	E	YS1	12.8	M				0	1
137	14AJ4R009	2015	2	17	14/15	60	42.5	S	94	40.59	E	YS2	13.8	F				0	2
138	14AJ4R010	2015	2	17	14/15	60	42.5	S	94	40.59	E	YS2	13.1	F				0	3
139	14AJ4R002	2015	2	20	14/15	63	14.97	S	98	25.7	E	YS1	14.8	F				0	3
140	14AJ4R003	2015	2	20	14/15	63	14.28	S	98	27.54	E	YS1	14.2	F				0	3
141	14AJ4R004	2015	2	22	14/15	62	40.04	S	99	46.83	E	YS1	12.7	M		6		1	2
142	14AJ4R005	2015	2	22	14/15	62	28.57	S	100	12.59	E	YS1	13.4	F				0	1
143	14AJ4R006	2015	2	23	14/15	60	55.06	S	103	29.72	E	YS1	10.5	F	MC#3			0	1
144	14AJ4R007	2015	2	23	14/15	60	55.06	S	103	29.72	E	YS1	13.1	F	MC#3			0	1
145	14AJ4R011	2015	2	23	14/15	63	15.23	S	101	39.04	E	YS2	13.1	F				0	3
146	14AJ4R012	2015	2	23	14/15	63	18.6	S	101	44.68	E	YS2	12.7	F				0	2
147	14AJ4R013	2015	2	24	14/15	64	11	S	103	12.13	E	YS2	12.2	F				0	14
148	14AJ4R014	2015	2	24	14/15	64	10.48	S	103	24.15	E	YS2	13.1	M				0	4
149	14AJ4R015	2015	2	24	14/15	64	9.15	S	103	49.45	E	YS2	13.4	M				0	5
150	14AJ4R016	2015	2	24	14/15	64	8.61	S	104	1.98	E	YS2	13	M				0	5
151	14AJ4R017	2015	2	24	14/15	64	6.88	S	104	42.19	E	YS2	14.1	F				0	1
152	14AJ4R018	2015	2	25	14/15	64	29.65	S	106	27.52	E	YS2	14.2	M				0	2
153	14AJ4R019	2015	2	25	14/15	64	29.65	S	106	27.52	E	YS2	13.3	M				0	2
154	14AJ4R020	2015	2	25	14/15	64	29.65	S	106	27.52	E	YS2	13.7	M		11	3	0	3
155	14AJ4R021	2015	2	25	14/15	64	29.65	S	106	27.52	E	YS2	14	F				0	5
156	14AJ4R022	2015	2	25	14/15	64	29.65	S	106	27.52	E	YS2	13.1	M		11	3	1	-
157	14AJ4R023	2015	2	25	14/15	64	36.87	S	106	47.35	E	YS2	10.3	M	MC#4			0	5
158	14AJ4R024	2015	2	25	14/15	64	36.87	S	106	47.35	E	YS2	14.2	F	MC#4			0	5
159	14AJ4R025	2015	2	25	14/15	64	47.7	S	107	16.97	E	YS2	12.9	F				0	4
160	14AJ4R026	2015	2	27	14/15	65	16.06	S	108	26.45	E	YS2	14.2	F				0	2
161	14AJ4R027	2015	2	27	14/15	65	16.06	S	108	26.45	E	YS2	13	F				0	3
162	14AJ4R028	2015	2	27	14/15	65	16.06	S	108	26.45	E	YS2	13.4	F				0	1
163	14AJ4R029	2015	2	27	14/15	65	15.01	S	108	29.48	E	YS2	12.1	F				0	3
164	14AJ4R030	2015	2	27	14/15	65	8.07	S	108	51.75	E	YS2	10.3	M	MC#5			0	1
165	14AJ4R031	2015	2	27	14/15	65	8.07	S	108	51.75	E	YS2	14.1	F	MC#5			0	1
166	14AJ4R032	2015	2	27	14/15	64	36.16	S	110	24.85	E	YS2	10.8	F	MC#6			0	1
167	14AJ4R033	2015	2	27	14/15	64	36.16	S	110	24.85	E	YS2	14.2	F	MC#6			0	1
168	14AJ4R034	2015	2	27	14/15	64	10.76	S	110	54.93	E	YS2	12.7	F				0	2
169	14AJ4R035	2015	2	28	14/15	64	4.56	S	111	1.51	E	YS2	12.9	M				0	2
170	14AJ4R036	2015	2	28	14/15	64	4.56	S	111	1.51	E	YS2	13.2	M		3		1	3
171	14AJ4R037	2015	2	28	14/15	64	4.56	S	111	1.51	E	YS2	13.7	M				0	3
172	14AJ4R038	2015	2	28	14/15	63	55.01	S	111	16.63	E	YS2	10.2	F	MC#7			0	2
173	14AJ4R039	2015	2	28	14/15	63	55.01	S	111	16.63	E	YS2	14.3	F	MC#7			0	2
174	15ANR01	2016	2	5	15/16	64	52.05	S	126	33.96	E	YS3	13.3	M				0	5
175	18ANR01	2018	12	1	18/19	37	40.44	S	95	56.31	E	YS1	15.4	M				0	1
176	18ANR02	2018	12	1	18/19	37	40.44	S	95	56.31	E	YS1	14.8	F				0	1
177	18ANR03	2018	12	5	18/19	35	0.48	S	90	21.55	E	YS3	12.5	F				0	4
178	18ANR04	2018	12	5	18/19	35	8.65	S	90	19.25	E	YS3	13.5	F				0	1
179	18ANR05	2018	12	5	18/19	35	8.65	S	90	19.25	E	YS3	13.8	M				0	1
180	18ANR06	2018	12	5	18/19	35	23	S	90	11.92	E	YS3	13	F				0	1
181	18ANR07	2018	12	5	18/19	35	23	S	90	11.92	E	YS3	13.2	M				0	3
182	18ANR08	2018	12	5	18/19	35	51.95	S	89	59.15	E	YS3	13.1	F				0	2
183	16ANR01	2017	1	14	16/17	63	52.07	S	164	55.07	E	YS3	14.8	F				0	2
