# Supplementary material for: Geographical distribution of close kin in southern right whales on feeding grounds
Source: PLoS One. 2024 Apr 25;19(4):e0301588. doi: 10.1371/journal.pone.0301588 (PMC11045074; doi:10.1371/journal.pone.0301588)
Supplement: S2 Table — (XLSX) [file pone.0301588.s003.xlsx]

## Sheet: Sheet1
	Supplementary Table 2
	#	Threshold on LODPO		ID			LOD score (14 loci)				mtDNA haplotype*			Sex		Kinship category**		Body length (m)			Field observation***		Sampling Date			Sampling location
				D2	D1		Half-sibling	Parents-offspring	max. likelihood		D2	D1		D2	D1			D2	D1				D2	D1		D2 Lat.	D2 Long.			D1 Lat.	D1 Long.
	29			01IVR019	03IVR28		3.58522	5.93261	PO		1	-		F	M			14	13				2002-02-14	2003-11-23		-64.2917	93.3017	E		-37.1517	96.6367	E
	30			14AJ4R030	14AJ4R031		5.73551	5.8175	PO		1	1		M	F	MS		10.3	14.1		MC		2015-02-27	2015-02-27		-65.1345	108.862	E		-65.1345	108.862	E
	31			07IVR53	14AJ4R001		4.15516	5.7236	PO		1	1		F	M	MS		16.3	12.8				2008-02-22	2015-02-17		-64.4792	94.4397	E		-64.1688	89.541	E
	32			14AJ4R032	14AJ4R033		3.59947	5.70145	PO		1	1		F	F	MD		10.8	14.2		MC		2015-02-27	2015-02-27		-64.6027	110.414	E		-64.6027	110.414	E
	33			97IVR010	98SWR148		3.41197	5.6443	PO		1	3		F	F	not match		13.1	-				1998-02-12	1999-02-11		-62.7533	101.783	E		-64.5122	117.5	E
	34			03IVR30	03IVR31		3.60152	5.62668	PO		-	3		M	F			9.4	13.6		MC		2004-02-13	2004-02-13		-63.9967	96.715	E		-63.9967	96.715	E
	35			15ANR01	99IVR012		5.58052	5.59375	FS (PO)		5	5		M	F	MS		13.3	16.4				2016-02-05	2000-02-10		-64.8675	126.566	E		-64.5817	114.512	E
	36			03IVR31	98SWR065		3.69798	5.57508	PO		3	2		F	F	not match		13.6	-				2004-02-13	1999-02-15		-63.9967	96.715	E		-63.1873	120	E
	37			07SWR017	95IDR004		3.72529	5.57047	PO		4	1		F	F	not match		-	-				2008-02-10	1995-12-14		-64.7533	106.19	E		-42.3393	120.189	E
	38			97IVR010	98SWR147		3.33904	5.33777	PO		1	3		F	F	not match		13.1	-				1998-02-12	1999-02-11		-62.7533	101.783	E		-64.1953	117.239	E
	39			05IVR45	98SWR140		3.4805	5.31451	PO		1	3		M	F			13.3	-				2006-03-15	1999-02-05		-64.8672	124.533	E		-63.3225	103.475	E
	40			07IVR62	09SWR024		3.4518	5.24871	PO		2	2		F	M	MS		12.5	-				2008-03-14	2010-02-03		-65.0465	122.208	E		-63.5083	100.182	E
	41			07VR104	09SWR007		3.23183	5.23832	PO		5	5		M	F	MS		15.5	-				2008-03-12	2010-01-23		-65.9828	130.388	E		-64.8977	113.177	E
	42			16ANR01	93IVR005		3.34236	5.18077	PO		2	32		F	F	not match		14.8	14				2017-01-14	1994-03-09		-63.8678	164.918	E		-64.8983	119.073	E
	43			14AJ4R032	97IVR009		3.40466	5.06343	PO		1	-		F	M			10.8	13.4				2015-02-27	1998-02-10		-64.6027	110.414	E		-61.0883	106.738	E
	44	5 <		14AJ4R019	98SWR137		5.10938	5.04321	HS		2	1		M	F			13.3	-				2015-02-25	1999-02-02		-64.4942	106.459	E		-62.998	100.831	E
	45			05IVR37	05IVR40		5.08642	4.95688	HS		2	5		F	M			17.2	13.8				2006-02-22	2006-03-06		-63.6723	108.073	E		-64.0345	109.192	E
	46			05IVR45	98SWR148		3.23277	4.94213	PO		1	3		M	F			13.3	0				2006-03-15	1999-02-11		-64.8672	124.533	E		-64.5122	117.5	E
	47			01IVR015	14AJ4R037		2.96823	4.87756	PO		1	3		M	M			12.8	13.7				2002-02-14	2015-02-28		-64.495	93.0017	E		-64.076	111.025	E
	48			14AJ4R033	14AJ4R037		2.84107	4.74399	PO		1	3		F	M			14.2	13.7				2015-02-27	2015-02-28		-64.6027	110.414	E		-64.076	111.025	E
	49			05IVR35	09SWR015		3.02811	4.68253	PO		3	3		F	F	MD		10.5	0				2006-02-20	2010-01-30		-64.948	109.663	E		-64.795	107.188	E
	50			01IVR022	11AJ5R003		2.87335	4.62154	PO		3	2		M	F			13.8	13.5				2002-02-15	2012-03-05		-64.605	92.2517	E		-64.9763	131.196	E
	51			01IVR017	14AJ4R029		2.96409	4.51017	PO		1	3		F	F	not match		10	12.1				2002-02-14	2015-02-27		-64.4717	94.0483	E		-65.2502	108.491	E
	52			07IVR48	07IVR58		2.65837	4.42249	PO		3	2		M	F			12.8	13				2008-02-22	2008-03-04		-63.673	95.8112	E		-63.6593	102.674	E
	53			01IVR015	07IVR48		2.88969	4.41777	PO		1	3		M	M			12.8	12.8				2002-02-14	2008-02-22		-64.495	93.0017	E		-63.673	95.8112	E
	54			09SWR008	98SWR149		3.19796	4.30138	PO		2	1		M	F			0	0				2010-01-24	1999-02-14		-64.9763	111.625	E		-64.2857	117.591	E
	55			05IVR43	98SWR035		3.01305	4.26691	PO		3	1		M	M			15.7	0				2006-03-07	1999-01-26		-65.0048	123.899	E		-63.5487	91.4907	E
	56			07SWR020	07VR105		2.52647	4.2526	PO		1	4		M	M			0	16				2008-02-11	2008-03-12		-64.3283	105.325	E		-65.9828	130.388	E
	57			07IVR48	09SWR012		4.34454	4.21578	FS (HS)		3	1		M	F			12.8	0				2008-02-22	2010-01-30		-63.673	95.8112	E		-64.5683	107.767	E
	58			07IVR62	18ANR08		2.93339	4.19846	FS (PO)		2	2		F	F	MD		12.5	13.1				2008-03-14	2018-12-05		-65.0465	122.208	E		-35.8658	89.9858	E
	59			07SWR013	14AJ4R015		2.73877	4.14959	PO		3	5		F	M			0	13.4				2008-02-05	2015-02-24		-64.56	107.267	E		-64.1525	103.824	E
	60			01IVR025	14AJ4R019		5.30098	4.05394	HS		5	2		M	M			12.3	13.3				2002-02-16	2015-02-25		-64.495	90.1967	E		-64.4942	106.459	E
	61	4 <		05IVR36	18ANR02		4.50011	4.04166	HS		2	1		M	F			16.6	14.8				2006-02-21	2018-12-01		-62.168	110.007	E		-37.674	95.9385	E
	62			07IVR51	95IDR004		5.49499	3.92061	HS		1	1		M	F	MS		16	0				2008-02-22	1995-12-14		-63.8905	95.8317	E		-42.3393	120.189	E
	63			05IVR42	09SWR029		2.45566	3.87165	PO		3	4		F	M			14.5	0				2006-03-07	2010-02-03		-64.0733	109.965	E		-63.55	101.133	E
	64			05IVR43	98SWR065		4.38056	3.83915	FS (HS)		3	2		M	F			15.7	0				2006-03-07	1999-02-15		-65.0048	123.899	E		-63.1873	120	E
	65			01IVR016	93IVR005		4.77882	3.66045	HS		1	32		F	F	not match		13.6	14				2002-02-14	1994-03-09		-64.4717	94.0483	E		-64.8983	119.073	E
	66			01IVR017	01IVR021		2.70469	3.61356	PO		1	5		F	F	not match		10	13				2002-02-14	2002-02-15		-64.4717	94.0483	E		-64.37	92.045	E
	67			05IVR35	14AJ4R032		2.35888	3.59943	PO		3	1		F	F	not match		10.5	10.8				2006-02-20	2015-02-27		-64.948	109.663	E		-64.6027	110.414	E
	68			03IVR31	14AJ4R032		2.13428	3.53463	PO		3	1		F	F	not match		13.6	10.8				2004-02-13	2015-02-27		-63.9967	96.715	E		-64.6027	110.414	E
	69			11AJ5R002	95IDR005		3.96548	3.37322	FS (HS)		1	-		F	M			11.5	0				2012-02-28	1995-12-14		-64.8977	132.392	E		-42.2742	120.323	E
	70			03IVR31	07SWR010		2.21126	3.33002	PO		3	3		F	F	MD		13.6	0				2004-02-13	2008-02-02		-63.9967	96.715	E		-65.06	111.398	E
	71			07SWR013	18ANR08		2.19435	3.28915	PO		3	2		F	F	not match		0	13.1				2008-02-05	2018-12-05		-64.56	107.267	E		-35.8658	89.9858	E
	72			14AJ4R018	97IVR007		6.84091	3.1822	FS (HS)		2	1		M	M			14.2	11.9				2015-02-25	1998-01-15		-64.4942	106.459	E		-62.915	100.473	E
	73			01IVR014	93IVR005		4.27745	3.16188	HS		2	32		F	F	not match		17	14				2002-01-11	1994-03-09		-61.4067	102.2	E		-64.8983	119.073	E
	74	3 <		14AJ4R016	98SWR147		1.99776	3.11824	PO		5	3		M	F			13	0				2015-02-24	1999-02-11		-64.1435	104.033	E		-64.1953	117.239	E
	75			05IVR45	97IVR007		2.06268	2.81162	PO		1	1		M	M			13.3	11.9				2006-03-15	1998-01-15		-64.8672	124.533	E		-62.915	100.473	E
	76			09SWR022	98SWR035		1.93489	2.77325	PO		1	1		F	M	MS		0	0				2010-02-03	1999-01-26		-63.5917	100.207	E		-63.5487	91.4907	E
	77			05IVR41	98SWR141		3.64326	2.76977	FS (HS)		1	2		M	F			14.5	0				2006-03-06	1999-02-07		-64.0237	107.755	E		-63.9222	105.693	E
	78			03IVR28	98SWR152		3.47256	2.63571	FS (HS)		-	1		M	M			13	0				2003-11-23	1999-02-14		-37.1517	96.6367	E		-63.599	118.888	E
	79			09SWR027	97IVR009		3.69347	2.57504	FS (HS)		2	-		M	M			0	13.4				2010-02-03	1998-02-10		-63.5433	100.99	E		-61.0883	106.738	E
	80			05IVR42	09SWR021		1.65338	2.5378	PO		3	2		F	F	not match		14.5	0				2006-03-07	2010-02-03		-64.0733	109.965	E		-63.65	100.325	E
	81			95IDR003	97IVR010		3.3065	2.44212	HS		-	1		F	F	not match		0	13.1				1995-12-14	1998-02-12		-42.745	119.762	E		-62.7533	101.783	E
	82			07VR105	14AJ4R037		3.22444	2.41847	FS (HS)		4	3		M	M			16	13.7				2008-03-12	2015-02-28		-65.9828	130.388	E		-64.076	111.025	E
	83			09SWR029	96SWR002		3.55661	2.37201	FS (HS)		4	-		M	F			0	0				2010-02-03	1997-01-22		-63.55	101.133	E		-61.359	5.91067	W
	84			14AJ4R012	96SWR002		3.3621	2.21365	HS		2	-		F	F	not match		12.7	0				2015-02-23	1997-01-22		-63.31	101.745	E		-61.359	5.91067	W
	85			05IVR35	07SWR013		1.29318	2.16981	PO		3	3		F	F	MD		10.5	0				2006-02-20	2008-02-05		-64.948	109.663	E		-64.56	107.267	E
	86			95IDR003	95IDR005		3.10767	2.15485	HS		-	-		F	M	MS		0	0		no information		1995-12-14	1995-12-14		-42.745	119.762	E		-42.2742	120.323	E
	87			01IVR019	98SWR152		3.24476	2.1425	FS (HS)		1	1		F	M	MS		14	0				2002-02-14	1999-02-14		-64.2917	93.3017	E		-63.599	118.888	E
	88			02VR102	09SWR020		3.57371	2.10879	HS		2	2		M	M			13.7	0				2003-02-26	2010-02-03		-64.6717	130.358	E		-63.7017	100.438	E
	89			07IVR48	14AJ4R013		2.78781	2.05268	HS		3	14		M	F			12.8	12.2				2008-02-22	2015-02-24		-63.673	95.8112	E		-64.1833	103.202	E
	90	2 <		14AJ4R033	97IVR009		3.26161	2.00273	FS (HS)		1	-		F	M			14.2	13.4				2015-02-27	1998-02-10		-64.6027	110.414	E		-61.0883	106.738	E
	91			01IVR025	14AJ4R035		2.76067	1.92115	FS (HS)		5	2		M	M			12.3	12.9				2002-02-16	2015-02-28		-64.495	90.1967	E		-64.076	111.025	E
	92			05IVR45	11AJ5R003		1.50314	1.91565	PO		1	2		M	F			13.3	13.5				2006-03-15	2012-03-05		-64.8672	124.533	E		-64.9763	131.196	E
	93			98SWR146	99IVR013		3.25196	1.88628	FS (HS)		1	-		M	F			0	15.3				1999-02-09	2000-02-16		-64.5205	113.1	E		-64.2617	103.113	E
	94			18ANR06	98SWR151		3.27803	1.86832	FS (HS)		1	3		F	M			13	0				2018-12-05	1999-02-14		-35.3833	90.1987	E		-63.6053	118.877	E
	95			07IVR48	14AJ4R037		2.63947	1.85217	FS (HS)		3	3		M	M			12.8	13.7				2008-02-22	2015-02-28		-63.673	95.8112	E		-64.076	111.025	E
	96			01IVR019	09SWR003		3.00573	1.8441	HS		1	3		F	M			14	0				2002-02-14	2010-01-21		-64.2917	93.3017	E		-64.8533	113.93	E
	97			05IVR35	05IVR41		2.6811	1.81816	HS		3	1		F	M			10.5	14.5				2006-02-20	2006-03-06		-64.948	109.663	E		-64.0237	107.755	E
	98			09SWR021	09SWR029		3.09474	1.7886	HS		2	4		F	M			0	0				2010-02-03	2010-02-03		-63.65	100.325	E		-63.55	101.133	E
	99			14AJ4R005	98SWR147		2.75703	1.77813	HS		1	3		F	F	not match		13.4	0				2015-02-22	1999-02-11		-62.4762	100.21	E		-64.1953	117.239	E
	100			01IVR021	09SWR029		3.25658	1.74771	FS (HS)		5	4		F	M			13	0				2002-02-15	2010-02-03		-64.37	92.045	E		-63.55	101.133	E
	101			05IVR35	07IVR55		1.31455	1.73395	PO		3	4		F	M			10.5	13				2006-02-20	2008-02-22		-64.948	109.663	E		-63.8112	95.3257	E
	102			03IVR31	07IVR61		2.86629	1.70587	HS		3	3		F	M	MS		13.6	14.2				2004-02-13	2008-03-04		-63.9967	96.715	E		-64.165	92.3373	E
	103			09SWR021	98SWR138		2.96633	1.6602	HS		2	2		F	M	MS		0	0				2010-02-03	1999-02-03		-63.65	100.325	E		-64.236	102.498	E
	104			09SWR020	95IVR006		3.15021	1.61735	FS (HS)		2	-		M	F			0	13				2010-02-03	1996-02-26		-63.7017	100.438	E		-64.385	114.968	E
	105			02VR101	18ANR08		1.27806	1.60983	PO		3	2		F	F	not match		12	13.1				2003-02-26	2018-12-05		-64.7633	130.09	E		-35.8658	89.9858	E
	106			09SWR007	93IVR003		2.83881	1.60933	HS		5	-		F	M			0	13.7				2010-01-23	1994-03-05		-64.8977	113.177	E		-64.225	113.073	E
	107			14AJ4R037	95IVR006		2.81533	1.59902	HS		3	-		M	F			13.7	13				2015-02-28	1996-02-26		-64.076	111.025	E		-64.385	114.968	E
	108			05IVR33	14AJ4R003		5.08722	1.57523	HS		-	3		M	F			14.7	14.2				2006-02-03	2015-02-20		-65.0712	85.962	E		-63.238	98.459	E
	109			07IVR55	14AJ4R025		2.9549	1.47668	FS (HS)		4	4		M	F	MS		13	12.9				2008-02-22	2015-02-25		-63.8112	95.3257	E		-64.795	107.283	E
	110			07IVR58	07VR105		2.78888	1.47062	FS (HS)		2	4		F	M			13	16				2008-03-04	2008-03-12		-63.6593	102.674	E		-65.9828	130.388	E
	111			02VR101	14AJ4R014		2.95454	1.46932	FS (HS)		3	4		F	M			12	13.1				2003-02-26	2015-02-24		-64.7633	130.09	E		-64.1747	103.403	E
	112			01IVR022	09SWR013		5.32311	1.46566	HS		3	5		M	F			13.8	0				2002-02-15	2010-01-30		-64.605	92.2517	E		-64.5683	107.767	E
	113			07IVR61	14AJ4R033		2.68494	1.45424	HS		3	1		M	F			14.2	14.2				2008-03-04	2015-02-27		-64.165	92.3373	E		-64.6027	110.414	E
	114			03IVR31	09SWR007		2.76913	1.43231	HS		3	5		F	F	not match		13.6	0				2004-02-13	2010-01-23		-63.9967	96.715	E		-64.8977	113.177	E
	115			07IVR62	14AJ4R025		2.68935	1.42659	HS		2	4		F	F	not match		12.5	12.9				2008-03-14	2015-02-25		-65.0465	122.208	E		-64.795	107.283	E
	116			01IVR019	14AJ4R033		2.57147	1.37511	HS		1	1		F	F	MD		14	14.2				2002-02-14	2015-02-27		-64.2917	93.3017	E		-64.6027	110.414	E
	117			09SWR015	14AJ4R016		2.71092	1.36377	HS		3	5		F	M			0	13				2010-01-30	2015-02-24		-64.795	107.188	E		-64.1435	104.033	E
	118			07VR105	14AJ4R013		2.61564	1.30499	HS		4	14		M	F			16	12.2				2008-03-12	2015-02-24		-65.9828	130.388	E		-64.1833	103.202	E
	119			09SWR008	93IVR002		2.96096	1.29547	HS		2	-		M	M			0	14.6				2010-01-24	1994-01-18		-64.9763	111.625	E		-60.3717	105.775	E
	120			07IVR48	14AJ4R039		2.54648	1.26234	FS (HS)		3	2		M	F			12.8	14.3				2008-02-22	2015-02-28		-63.673	95.8112	E		-63.9168	111.277	E
	121			14AJ4R014	98SWR064		2.50374	1.22988	HS		4	3		M	M			13.1	0				2015-02-24	1999-02-14		-64.1747	103.403	E		-62.3623	118.901	E
	122			01IVR025	98SWR138		3.48063	1.2086	HS		5	2		M	M			12.3	0				2002-02-16	1999-02-03		-64.495	90.1967	E		-64.236	102.498	E
	123			05IVR41	09SWR002		2.45848	1.19083	HS		1	5		M	M			14.5	0				2006-03-06	2010-01-18		-64.0237	107.755	E		-64.7987	110.5	E
	124			05IVR46	14AJ4R006		2.83827	1.16456	HS		3	1		M	F			12.5	10.5				2006-03-15	2015-02-23		-64.8765	124.645	E		-60.9177	103.495	E
	125			09SWR013	95IDR002		3.0448	1.15251	HS		5	-		F	M			0	0				2010-01-30	1995-12-13		-64.5683	107.767	E		-42.8448	119.762	E
	126			07VR104	14AJ4R028		0.915479	1.13266	PO		5	1		M	F			15.5	13.4				2008-03-12	2015-02-27		-65.9828	130.388	E		-65.2677	108.441	E
	127			14AJ4R033	98SWR156		2.74584	1.11077	HS		1	1		F	M	MS		14.2	0				2015-02-27	1999-02-21		-64.6027	110.414	E		-64.45	126.287	E
	128			05IVR38	09SWR021		2.59437	1.08728	HS		5	2		F	F	not match		13.5	0				2006-03-04	2010-02-03		-63.6768	102.402	E		-63.65	100.325	E
	129			09SWR020	16ANR01		1.03889	1.07253	PO		2	2		M	F	MS		0	14.8				2010-02-03	2017-01-14		-63.7017	100.438	E		-63.8678	164.918	E
	130			07SWR020	09SWR027		2.61906	1.06453	HS		1	2		M	M			0	0				2008-02-11	2010-02-03		-64.3283	105.325	E		-63.5433	100.99	E
	131			07IVR59	09SWR027		2.90495	1.06089	HS		5	2		F	M			12.7	0				2008-03-04	2010-02-03		-64.9425	91.2207	E		-63.5433	100.99	E
	132			03IVR29	99IVR013		2.94974	1.04592	HS		-	-		M	F	MS		13.5	15.3				2003-11-23	2000-02-16		-36.8083	96.685	E		-64.2617	103.113	E
	133	1 <		09SWR024	96SWR002		2.74411	1.00893	HS		2	-		M	F			0	0				2010-02-03	1997-01-22		-63.5083	100.182	E		-61.359	5.91067	W
	134			14AJ4R025	99IVR011		2.49993	0.99405	HS		4	2		F	M			12.9	12.5				2015-02-25	2000-01-20		-64.795	107.283	E		-61.2483	112.883	E
	135			07IVR59	14AJ4R032		2.40193	0.985656	FS (HS)		5	1		F	F	not match		12.7	10.8				2008-03-04	2015-02-27		-64.9425	91.2207	E		-64.6027	110.414	E
	136			18ANR07	97SWR017		2.44328	0.908458	FS (HS)		3	-		M	M			13.2	0				2018-12-05	1998-01-22		-35.3833	90.1987	E		-62.3722	55.7438	W
	137			02VR101	18ANR06		2.36986	0.893591	HS		3	1		F	F	not match		12	13				2003-02-26	2018-12-05		-64.7633	130.09	E		-35.3833	90.1987	E
	138			07VR104	11AJ5R003		2.74249	0.814923	FS (HS)		5	2		M	F			15.5	13.5				2008-03-12	2012-03-05		-65.9828	130.388	E		-64.9763	131.196	E
	139			01IVR017	07IVR62		2.50356	0.786184	FS (HS)		1	2		F	F	not match		10	12.5				2002-02-14	2008-03-14		-64.4717	94.0483	E		-65.0465	122.208	E
	140			07IVR58	07SWR013		2.42271	0.782882	HS		2	3		F	F	not match		13	0				2008-03-04	2008-02-05		-63.6593	102.674	E		-64.56	107.267	E
	141			07IVR61	14AJ4R037		2.14186	0.761445	HS		3	3		M	M			14.2	13.7				2008-03-04	2015-02-28		-64.165	92.3373	E		-64.076	111.025	E
	142			05IVR40	97SWR017		2.57164	0.755783	HS		5	-		M	M			13.8	0				2006-03-06	1998-01-22		-64.0345	109.192	E		-62.3722	55.7438	W
	143			01IVR021	04SWR007		2.39341	0.70703	HS		5	-		F	F	not match		13	0				2002-02-15	2005-02-25		-64.37	92.045	E		-66.557	63.8667	E
	144			02VR102	98SWR141		2.66821	0.706136	HS		2	2		M	F	MS		13.7	0				2003-02-26	1999-02-07		-64.6717	130.358	E		-63.9222	105.693	E
	145			09SWR027	96SWR002		2.58501	0.702023	HS		2	-		M	F			0	0				2010-02-03	1997-01-22		-63.5433	100.99	E		-61.359	5.91067	W
	146			14AJ4R013	14AJ4R037		2.32257	0.682663	HS		14	3		F	M			12.2	13.7				2015-02-24	2015-02-28		-64.1833	103.202	E		-64.076	111.025	E
	147			01IVR027	07IVR51		2.46822	0.680678	HS		3	1		F	M			13.5	16				2002-02-17	2008-02-22		-64.085	87.3433	E		-63.8905	95.8317	E
	148			95IDR002	98SWR138		2.30469	0.598408	FS (HS)		-	2		M	M			0	0				1995-12-13	1999-02-03		-42.8448	119.762	E		-64.236	102.498	E
	149			05IVR43	09SWR022		2.30798	0.59387	HS		3	1		M	F			15.7	0				2006-03-07	2010-02-03		-65.0048	123.899	E		-63.5917	100.207	E
	150			07IVR55	98SWR156		2.3361	0.557012	HS		4	1		M	M			13	0				2008-02-22	1999-02-21		-63.8112	95.3257	E		-64.45	126.287	E
	151			05IVR38	95IVR006		2.52531	0.553475	HS		5	-		F	F	not match		13.5	13				2006-03-04	1996-02-26		-63.6768	102.402	E		-64.385	114.968	E
	152			01IVR021	98SWR044		2.17776	0.52927	HS		5	1		F	M			13	0				2002-02-15	1999-01-29		-64.37	92.045	E		-62.6702	96.2053	E
	153			02VR101	98SWR141		2.13934	0.527048	FS (HS)		3	2		F	F	not match		12	0				2003-02-26	1999-02-07		-64.7633	130.09	E		-63.9222	105.693	E
	154			14AJ4R007	99IVR012		4.52533	0.523885	FS (HS)		1	5		F	F	not match		13.1	16.4				2015-02-23	2000-02-10		-60.9177	103.495	E		-64.5817	114.512	E
	155			14AJ4R008	98SWR149		2.45335	0.474363	HS		1	1		F	F	MD		13.8	0				2015-02-16	1999-02-14		-62.9023	92.4977	E		-64.2857	117.591	E
	156			14AJ4R002	14AJ4R015		2.1211	0.392348	HS		3	5		F	M			14.8	13.4				2015-02-20	2015-02-24		-63.2495	98.4283	E		-64.1525	103.824	E
	157			07SWR010	18ANR06		2.0872	0.38415	HS		3	1		F	F	not match		0	13				2008-02-02	2018-12-05		-65.06	111.398	E		-35.3833	90.1987	E
	158			14AJ4R032	95IDR005		2.05787	0.381885	HS		1	-		F	M			10.8	0				2015-02-27	1995-12-14		-64.6027	110.414	E		-42.2742	120.323	E
	159			14AJ4R009	95IVR006		2.31781	0.370244	HS		2	-		F	F	not match		13.8	13				2015-02-17	1996-02-26		-60.7083	94.6765	E		-64.385	114.968	E
	160			05IVR42	14AJ4R010		1.9873	0.361326	HS		3	3		F	F	MD		14.5	13.1				2006-03-07	2015-02-17		-64.0733	109.965	E		-60.7083	94.6765	E
	161			07IVR58	07VR104		2.38154	0.352641	HS		2	5		F	M			13	15.5				2008-03-04	2008-03-12		-63.6593	102.674	E		-65.9828	130.388	E
	162			14AJ4R033	14AJ4R039		1.92062	0.330669	HS		1	2		F	F	not match		14.2	14.3				2015-02-27	2015-02-28		-64.6027	110.414	E		-63.9168	111.277	E
	163			14AJ4R025	18ANR06		1.9995	0.284486	HS		4	1		F	F	not match		12.9	13				2015-02-25	2018-12-05		-64.795	107.283	E		-35.3833	90.1987	E
	164			07IVR54	98SWR137		2.6213	0.280194	HS		1	1		M	F	MS		15.5	0				2008-02-22	1999-02-02		-63.9135	95.1817	E		-62.998	100.831	E
	165			07SWR010	14AJ4R027		2.29284	0.272169	HS		3	3		F	F	MD		0	13				2008-02-02	2015-02-27		-65.06	111.398	E		-65.2677	108.441	E
	166			09SWR008	18ANR08		2.31532	0.24528	HS		2	2		M	F	MS		0	13.1				2010-01-24	2018-12-05		-64.9763	111.625	E		-35.8658	89.9858	E
	167			01IVR015	07VR105		1.89911	0.23508	HS		1	4		M	M			12.8	16				2002-02-14	2008-03-12		-64.495	93.0017	E		-65.9828	130.388	E
	168			09SWR012	09SWR027		2.0799	0.230726	HS		1	2		F	M			0	0				2010-01-30	2010-02-03		-64.5683	107.767	E		-63.5433	100.99	E
	169			01IVR021	14AJ4R011		1.76704	0.218621	HS		5	3		F	F	not match		13	13.1				2002-02-15	2015-02-23		-64.37	92.045	E		-63.2538	101.651	E
	170			14AJ4R012	93IVR005		2.17114	0.207183	HS		2	32		F	F	not match		12.7	14				2015-02-23	1994-03-09		-63.31	101.745	E		-64.8983	119.073	E
	171			09SWR014	95IDR004		4.26135	0.199649	HS		37	1		F	F	not match		0	0				2010-01-30	1995-12-14		-64.78	107.197	E		-42.3393	120.189	E
	172			14AJ4R005	18ANR08		2.17982	0.180021	FS (HS)		1	2		F	F	not match		13.4	13.1				2015-02-22	2018-12-05		-62.4762	100.21	E		-35.8658	89.9858	E
	173			01IVR027	09SWR027		2.32763	0.165059	HS		3	2		F	M			13.5	0				2002-02-17	2010-02-03		-64.085	87.3433	E		-63.5433	100.99	E
	174			02VR101	14AJ4R015		2.06751	0.156995	FS (HS)		3	5		F	M			12	13.4				2003-02-26	2015-02-24		-64.7633	130.09	E		-64.1525	103.824	E
	175			14AJ4R013	14AJ4R039		1.83263	0.128698	HS		14	2		F	F	not match		12.2	14.3				2015-02-24	2015-02-28		-64.1833	103.202	E		-63.9168	111.277	E
	176			11AJ5R001	95IDR004		2.2929	0.126415	HS		4	1		F	F	not match		12.1	0				2012-02-28	1995-12-14		-64.8533	132.621	E		-42.3393	120.189	E
	177			14AJ4R017	98SWR148		2.30702	0.117272	HS		1	3		F	F	not match		14.1	0				2015-02-24	1999-02-11		-64.1147	104.703	E		-64.5122	117.5	E
	178			09SWR007	14AJ4R028		1.86623	0.10257	HS		5	1		F	F	not match		0	13.4				2010-01-23	2015-02-27		-64.8977	113.177	E		-65.2677	108.441	E
	179			01IVR022	09SWR030		1.92869	0.0924881	HS		3	1		M	F			13.8	0				2002-02-15	2010-02-04		-64.605	92.2517	E		-63.6433	101.908	E
	180			02VR102	14AJ4R002		2.30833	0.0785891	HS		2	3		M	F			13.7	14.8				2003-02-26	2015-02-20		-64.6717	130.358	E		-63.2495	98.4283	E
	181			07SWR013	98SWR147		1.82819	0.0731145	HS		3	3		F	F	MD		0	0				2008-02-05	1999-02-11		-64.56	107.267	E		-64.1953	117.239	E
	182			03IVR29	98SWR146		2.15969	0.0717509	HS		-	1		M	M			13.5	0				2003-11-23	1999-02-09		-36.8083	96.685	E		-64.5205	113.1	E
	183			09SWR020	09SWR029		1.93859	0.0664206	HS		2	4		M	M			0	0				2010-02-03	2010-02-03		-63.7017	100.438	E		-63.55	101.133	E
	184			07SWR020	99IVR013		1.76753	0.0632478	HS		1	-		M	F			0	15.3				2008-02-11	2000-02-16		-64.3283	105.325	E		-64.2617	103.113	E
	185			01IVR015	07IVR61		2.08611	0.0515775	HS		1	3		M	M			12.8	14.2				2002-02-14	2008-03-04		-64.495	93.0017	E		-64.165	92.3373	E
	186			01IVR019	15ANR01		1.89682	0.0474004	HS		1	5		F	M			14	13.3				2002-02-14	2016-02-05		-64.2917	93.3017	E		-64.8675	126.566	E
	187			14AJ4R011	14AJ4R020		1.99223	0.0405385	HS		3	3		F	M	MS		13.1	13.7				2015-02-23	2015-02-25		-63.2538	101.651	E		-64.4942	106.459	E
	188			07SWR011	14AJ4R011		2.00401	0.0351916	HS		5	3		M	F			0	13.1				2008-02-04	2015-02-23		-65.4483	107.832	E		-63.2538	101.651	E
	189			05IVR37	14AJ4R023		3.684	0.024389	FS (HS)		2	5		F	M			17.2	10.3				2006-02-22	2015-02-25		-63.6723	108.073	E		-64.6145	106.789	E
	190			09SWR022	14AJ4R015		4.26258	0.00347339	FS (HS)		1	5		F	M			0	13.4				2010-02-03	2015-02-24		-63.5917	100.207	E		-64.1525	103.824	E
	191	0 <		18ANR07	98SWR148		1.85001	0.00240445	HS		3	3		M	F	MS		13.2	0				2018-12-05	1999-02-11		-35.3833	90.1987	E		-64.5122	117.5	E
	The second column shows the cut-off point for detecting the kinship by LOD score. Mitochondrial DNA haplotypes and other biological data are listed in the table, which assisted the interpretation of close kin relationships. *: Numeral show mtDNA haplotypes. Nucleotide sequence of Haplotypes 1, 2, 3, 4, 5, and 14 are available in the DDBJ/EMBL/GenBank databases under the accession number(s) BakHap…
